# Supplementary material for: Influence of Host’s Plant Diet on Gut Microbial Communities and Metabolic Potential in Spodoptera frugiperda
Source: Insects. 2025 Oct 10;16(10):1042. doi: 10.3390/insects16101042 (PMC12565223; doi:10.3390/insects16101042)
Supplement: Supplementary file 1 [file insects-16-01042-s001.zip › Table S1.xlsx]

## Sheet: Microbiota composition
Table S1: EXCEL sheet of gut microbial compositions in S. frugiperda
The abbreviation CK, Corn, and Rice stands for S. frugiperda reared on artificial feed, corn and rice plants, respectively.
domain	kingdom	phylum	class	order	family	genus	species	otu	CK_1	CK_2	CK_3	Corn_1	Corn_2	Corn_3	Rice_1	Rice_2	Rice_3	Total	Prevalence	Percent
d__Bacteria	k__norank_d__Bacteria	p__Proteobacteria	c__Gammaproteobacteria	o__Enterobacterales	f__Enterobacteriaceae	g__Enterobacter	s__unclassified_g__Enterobacter	OTU147	0	0	0	114	120	222	12401	1266	5498	19621	0.666667	0.053834
d__Bacteria	k__norank_d__Bacteria	p__Proteobacteria	c__Alphaproteobacteria	o__Caulobacterales	f__Caulobacteraceae	g__norank_f__Caulobacteraceae	s__unclassified_g__norank_f__Caulobacteraceae	OTU9	1	2	2	84	198	72	72	80	58	569	1	0.00156116
d__Bacteria	k__norank_d__Bacteria	p__Actinobacteriota	c__Actinobacteria	o__Micrococcales	f__Micrococcaceae	g__Glutamicibacter	s__Glutamicibacter_arilaitensis	OTU91	0	1	2	0	3	9	307	116	230	668	0.777778	0.00183279
d__Bacteria	k__norank_d__Bacteria	p__Proteobacteria	c__Gammaproteobacteria	o__Pseudomonadales	f__Moraxellaceae	g__Acinetobacter	s__Acinetobacter_junii	OTU62	0	0	0	8	0	1	10	11	19	49	0.555556	0.000134441
d__Bacteria	k__norank_d__Bacteria	p__Firmicutes	c__Bacilli	o__Erysipelotrichales	f__Erysipelotrichaceae	g__Turicibacter	s__unclassified_g__Turicibacter	OTU139	0	0	0	3	4	9	83	20	1	120	0.666667	0.000329243
d__Bacteria	k__norank_d__Bacteria	p__Proteobacteria	c__Gammaproteobacteria	o__Burkholderiales	f__Comamonadaceae	g__Pelomonas	s__uncultured_bacterium_g__Pelomonas	OTU59	0	0	0	7	11	4	3	5	5	35	0.666667	9.60293e-05
d__Bacteria	k__norank_d__Bacteria	p__Proteobacteria	c__Alphaproteobacteria	o__Rhizobiales	f__Rhizobiaceae	g__Allorhizobium-Neorhizobium-Pararhizobium-Rhizobium	s__unclassified_g__Allorhizobium-Neorhizobium-Pararhizobium-Rhizobium	OTU79	0	0	0	0	0	0	107	18	74	199	0.333333	0.000545995
d__Bacteria	k__norank_d__Bacteria	p__Firmicutes	c__Bacilli	o__Lactobacillales	f__Enterococcaceae	g__Enterococcus	s__Enterococcus_mundtii	OTU5	40987	40881	40906	39372	39191	39421	23228	36456	31348	331790	1	0.910331
d__Bacteria	k__norank_d__Bacteria	p__Proteobacteria	c__Alphaproteobacteria	o__Sphingomonadales	f__Sphingomonadaceae	g__Blastomonas	s__uncultured_bacterium_g__Blastomonas	OTU14	2	12	2	13	8	73	1	0	0	111	0.777778	0.00030455
d__Bacteria	k__norank_d__Bacteria	p__Proteobacteria	c__Alphaproteobacteria	o__Rhizobiales	f__Rhizobiaceae	g__Allorhizobium-Neorhizobium-Pararhizobium-Rhizobium	s__Agrobacterium_larrymoorei	OTU128	0	0	0	0	1	1	323	46	44	415	0.555556	0.00113863
d__Bacteria	k__norank_d__Bacteria	p__Cyanobacteria	c__Vampirivibrionia	o__Obscuribacterales	f__Obscuribacteraceae	g__norank_f__Obscuribacteraceae	s__uncultured_bacterium_g__norank_f__Obscuribacteraceae	OTU15	4	35	16	928	922	680	813	1176	944	5518	1	0.0151397
d__Bacteria	k__norank_d__Bacteria	p__Proteobacteria	c__Alphaproteobacteria	o__Sphingomonadales	f__Sphingomonadaceae	g__Sphingomonas	s__unclassified_g__Sphingomonas	OTU10	0	3	0	18	17	7	8	8	7	68	0.777778	0.000186571
d__Bacteria	k__norank_d__Bacteria	p__Bacteroidota	c__Bacteroidia	o__Chitinophagales	f__Chitinophagaceae	g__Sediminibacterium	s__uncultured_bacterium_g__Sediminibacterium	OTU102	0	0	0	2	18	5	14	7	3	49	0.666667	0.000134441
d__Bacteria	k__norank_d__Bacteria	p__Proteobacteria	c__Alphaproteobacteria	o__Rhizobiales	f__Beijerinckiaceae	g__Bosea	s__uncultured_bacterium_g__Bosea	OTU81	0	0	0	0	0	0	43	5	12	60	0.333333	0.000164622
d__Bacteria	k__norank_d__Bacteria	p__Proteobacteria	c__Alphaproteobacteria	o__Sphingomonadales	f__Sphingomonadaceae	g__Novosphingobium	s__unclassified_g__Novosphingobium	OTU1	0	4	1	104	140	72	98	68	70	557	0.888889	0.00152824
d__Bacteria	k__norank_d__Bacteria	p__Firmicutes	c__Bacilli	o__Staphylococcales	f__Staphylococcaceae	g__Staphylococcus	s__Staphylococcus_xylosus	OTU115	0	3	0	28	30	6	212	253	111	643	0.777778	0.0017642
d__Bacteria	k__norank_d__Bacteria	p__Actinobacteriota	c__Actinobacteria	o__Micrococcales	f__Brevibacteriaceae	g__Brevibacterium	s__Brevibacterium_epidermidis	OTU7	0	3	1	6	5	4	16	4	5	44	0.888889	0.000120723
d__Bacteria	k__norank_d__Bacteria	p__Proteobacteria	c__Alphaproteobacteria	o__Rhizobiales	f__Xanthobacteraceae	g__Bradyrhizobium	s__Bradyrhizobium_japonicum_g__Bradyrhizobium	OTU6	0	1	1	52	91	34	52	21	32	284	0.888889	0.000779209
d__Bacteria	k__norank_d__Bacteria	p__Proteobacteria	c__Alphaproteobacteria	o__Rhizobiales	f__Rhizobiaceae	g__Allorhizobium-Neorhizobium-Pararhizobium-Rhizobium	s__unclassified_g__Allorhizobium-Neorhizobium-Pararhizobium-Rhizobium	OTU138	0	0	0	3	0	5	136	21	30	195	0.555556	0.000535021
d__Bacteria	k__norank_d__Bacteria	p__Actinobacteriota	c__Actinobacteria	o__Micrococcales	f__Microbacteriaceae	g__Curtobacterium	s__Curtobacterium_citreum	OTU145	0	1	0	2	0	2	149	65	78	297	0.666667	0.000814877
d__Bacteria	k__norank_d__Bacteria	p__Actinobacteriota	c__Actinobacteria	o__Streptomycetales	f__Streptomycetaceae	g__Streptomyces	s__unclassified_g__Streptomyces	OTU119	0	0	0	0	0	1	41	11	5	58	0.444444	0.000159134
d__Bacteria	k__norank_d__Bacteria	p__Actinobacteriota	c__Actinobacteria	o__Corynebacteriales	f__Nocardiaceae	g__Gordonia	s__Gordonia_terrae	OTU135	0	0	0	1	1	0	6	24	16	48	0.555556	0.000131697
d__Bacteria	k__norank_d__Bacteria	p__Firmicutes	c__Bacilli	o__Erysipelotrichales	f__Erysipelotrichaceae	g__ZOR0006	s__uncultured_organism_g__ZOR0006	OTU131	0	0	0	9	0	0	14	148	9	180	0.444444	0.000493865
d__Bacteria	k__norank_d__Bacteria	p__Firmicutes	c__Bacilli	o__Lactobacillales	f__Streptococcaceae	g__Lactococcus	s__unclassified_g__Lactococcus	OTU72	1	0	0	0	0	0	106	12	16	135	0.444444	0.000370399
d__Bacteria	k__norank_d__Bacteria	p__Firmicutes	c__Bacilli	o__Staphylococcales	f__Staphylococcaceae	g__Staphylococcus	s__Staphylococcus_sciuri	OTU4	13	39	64	6	4	2	408	194	121	851	1	0.00233488
d__Bacteria	k__norank_d__Bacteria	p__Proteobacteria	c__Alphaproteobacteria	o__Rhizobiales	f__Beijerinckiaceae	g__Methylobacterium-Methylorubrum	s__Methylobacterium_komagatae	OTU8	0	4	0	44	56	28	45	24	30	231	0.777778	0.000633794
d__Bacteria	k__norank_d__Bacteria	p__Proteobacteria	c__Alphaproteobacteria	o__Rhizobiales	f__Rhizobiaceae	g__Ochrobactrum	s__Ochrobactrum_pseudogrignonense_g__Ochrobactrum	OTU96	0	0	0	0	4	7	988	40	134	1173	0.555556	0.00321835
d__Bacteria	k__norank_d__Bacteria	p__Firmicutes	c__Bacilli	o__Lactobacillales	f__Leuconostocaceae	g__Weissella	s__Weissella_cibaria	OTU12	9	8	5	0	0	0	403	68	11	504	0.666667	0.00138282
