# Supplementary material for: Influence of Host’s Plant Diet on Gut Microbial Communities and Metabolic Potential in Spodoptera frugiperda
Source: Insects. 2025 Oct 10;16(10):1042. doi: 10.3390/insects16101042 (PMC12565223; doi:10.3390/insects16101042)
Supplement: Supplementary file 1 [file insects-16-01042-s001.zip › Table S4.xlsx]

## Sheet: prediction_pathway.L1 (1)
Table S4: EXCEL spreadsheet of KEGG function predictions in pathway at level 1.
The abbreviation CK, Corn, and Rice stands for S. frugiperda reared on artificial feed, corn and rice plants, respectively.
Level1	CK_midgut1	CK_midgut2	CK_midgut3	Corn_midgut1	Corn_midgut2	Corn_midgut3	Rice_midgut1	Rice_midgut2	Rice_midgut3	SUM	MEAN
Cellular Processes	432496	445600	436999	570125	609702	568931	1.14992e+06	694170	843467	5.75141e+06	639046
Environmental Information Processing	1.80781e+06	1.8219e+06	1.81757e+06	1.90529e+06	1.94677e+06	1.91746e+06	2.73015e+06	2.07681e+06	2.27329e+06	1.82971e+07	2.03301e+06
Genetic Information Processing	1.36408e+06	1.37963e+06	1.37539e+06	1.56835e+06	1.59823e+06	1.55291e+06	1.90864e+06	1.78553e+06	1.86567e+06	1.43984e+07	1.59983e+06
Human Diseases	556054	569273	561348	681466	730650	691888	1.14144e+06	787359	915263	6.63475e+06	737194
Metabolism	1.24648e+07	1.26756e+07	12599706	1.46786e+07	1.52371e+07	1.46557e+07	2.32464e+07	1.73947e+07	1.96105e+07	1.42563e+08	1.58403e+07
Organismal Systems	192274	197194	194519	254275	271824	256787	450026	323019	384936	2.52485e+06	280539
